# Supplementary material for: Synergistic Adsorption-Catalytic Sites TiN/Ta2O5 with Multidimensional Carbon Structure to Enable High-Performance Li-S Batteries
Source: Nanomaterials (Basel). 2021 Oct 28;11(11):2882. doi: 10.3390/nano11112882 (PMC8623583; doi:10.3390/nano11112882)
Supplement: Supplementary file 1 [file nanomaterials-11-02882-s001.zip]

Archive with 1 entries (1 files):
- nanomaterials-1404979-supplementary.pdf
